# Supplementary material for: Physiological and flesh quality consequences of pre-mortem crowding stress in Atlantic mackerel (Scomber scombrus)
Source: PLoS One. 2020 Feb 13;15(2):e0228454. doi: 10.1371/journal.pone.0228454 (PMC7018012; doi:10.1371/journal.pone.0228454)
Supplement: S1 Dataset — (CSV) [file pone.0228454.s007.csv]

FishID	Experiment	Treatment	Length	Weight_total	Fulton	Sex	Damage
26	E19	Control	35.5	438	0.979014336	M	1
27	E19	Control	38.5	486	0.851636136	M	0
28	E19	Control	42	666	0.898931001	F	1
29	E19	Control	43	740	0.930735658	F	1
30	E19	Control	40	540	0.84375	M	0
31	E19	Control	38	454	0.827380085	F	1
32	E19	Control	42	676	0.912428463	M	1
33	E19	Crowded	38.5	654	1.146028874	M	1
34	E19	Crowded	38	564	1.027846625	F	1
35	E19	Crowded	35	414	0.965597668	M	1
36	E19	Crowded	37	474	0.93577873	M	0
37	E19	Crowded	39	600	1.011480301	F	1
38	E19	Crowded	36	412	0.883058985	M	0
40	E20	Control	40	566	0.884375	F	1
41	E20	Control	37.5	542	1.027792593	F	1
42	E20	Control	35.5	462	1.032658957	M	0
44	E20	Control	38	488	0.88934247	F	1
45	E20	Control	38.5	430	0.753505223	M	1
46	E20	Control	40	662	1.034375	F	1
47	E20	Control	37	492	0.971314631	F	1
48	E20	Control	37	376	0.74230549	M	0
49	E20	Control	42	844	1.139185833	F	0
51	E20	Control	37	386	0.762047658	F	1
52	E20	Crowded	40	532	0.83125	F	1
53	E20	Crowded	35	430	1.002915452	F	0
54	E20	Crowded	40.5	680	1.023631974	F	1
55	E20	Crowded	40	566	0.884375	F	1
56	E20	Crowded	37.5	466	0.883674074	F	1
57	E20	Crowded	37.5	492	0.932977778	F	1
58	E20	Crowded	37.5	454	0.860918519	M	1
59	E20	Crowded	35	398	0.928279883	M	1
60	E20	Crowded	38	482	0.878407931	M	1
76	Pen	Control	39	580	0.977764291	X	0
77	Pen	Control	38	550	1.002332702	M	0
79	Pen	Control	40	662	1.034375	M	0
81	Pen	Control	39	478	0.80581264	M	0
82	Pen	Control	38	582	1.060650241	X	0
83	Pen	Control	36	480	1.028806584	M	0
84	Pen	Control	39	660	1.112628332	X	0
85	Pen	Control	38	586	1.067939933	F	0
86	Pen	Control	37	528	1.042386433	M	0
87	Pen	Control	36	472	1.011659808	M	0
88	Pen	Crowded	36	499	1.069530178	M	0
89	Pen	Crowded	35	614	1.432069971	F	0
90	Pen	Crowded	40	640	1	M	0
91	Pen	Crowded	38	582	1.060650241	M	0
92	Pen	Crowded	40	674	1.053125	F	0
93	Pen	Crowded	39	570	0.960906286	M	0
94	Pen	Crowded	37	606	1.196375338	F	0
95	Pen	Crowded	40	566	0.884375	F	0
96	Pen	Crowded	39	780	1.314924392	F	0
97	Pen	Crowded	43	784	0.986076698	F	0
