# Supplementary material for: Physiological and flesh quality consequences of pre-mortem crowding stress in Atlantic mackerel (Scomber scombrus)
Source: PLoS One. 2020 Feb 13;15(2):e0228454. doi: 10.1371/journal.pone.0228454 (PMC7018012; doi:10.1371/journal.pone.0228454)
Supplement: S2 Dataset — (CSV) [file pone.0228454.s008.csv]

Fish_ID	Tank	Experiment	Treatment	Fillet	Day	Score
26	E19	Tank	Control	R	Day2	0
27	E19	Tank	Control	R	Day2	1
28	E19	Tank	Control	R	Day2	0
29	E19	Tank	Control	R	Day2	0
30	E19	Tank	Control	R	Day2	0
31	E19	Tank	Control	R	Day2	0
32	E19	Tank	Control	R	Day2	0
33	E19	Tank	Crowded	R	Day2	0
34	E19	Tank	Crowded	R	Day2	0
35	E19	Tank	Crowded	R	Day2	0
36	E19	Tank	Crowded	R	Day2	0
37	E19	Tank	Crowded	R	Day2	0
38	E19	Tank	Crowded	R	Day2	0
40	E20	Tank	Control	R	Day2	0
41	E20	Tank	Control	R	Day2	0
42	E20	Tank	Control	R	Day2	0
44	E20	Tank	Control	R	Day2	1
45	E20	Tank	Control	R	Day2	2
46	E20	Tank	Control	R	Day2	0
47	E20	Tank	Control	R	Day2	2
48	E20	Tank	Control	R	Day2	0
49	E20	Tank	Control	R	Day2	0
51	E20	Tank	Control	R	Day2	0
52	E20	Tank	Crowded	R	Day2	0
53	E20	Tank	Crowded	R	Day2	1
54	E20	Tank	Crowded	R	Day2	0
55	E20	Tank	Crowded	R	Day2	0
56	E20	Tank	Crowded	R	Day2	0
57	E20	Tank	Crowded	R	Day2	0
58	E20	Tank	Crowded	R	Day2	1
59	E20	Tank	Crowded	R	Day2	0
60	E20	Tank	Crowded	R	Day2	0
26	E19	Tank	Control	L	Day2	2
27	E19	Tank	Control	L	Day2	2
28	E19	Tank	Control	L	Day2	0
29	E19	Tank	Control	L	Day2	0
30	E19	Tank	Control	L	Day2	0
31	E19	Tank	Control	L	Day2	0
32	E19	Tank	Control	L	Day2	2
33	E19	Tank	Crowded	L	Day2	1
34	E19	Tank	Crowded	L	Day2	0
35	E19	Tank	Crowded	L	Day2	0
36	E19	Tank	Crowded	L	Day2	0
37	E19	Tank	Crowded	L	Day2	1
38	E19	Tank	Crowded	L	Day2	0
40	E20	Tank	Control	L	Day2	1
41	E20	Tank	Control	L	Day2	0
42	E20	Tank	Control	L	Day2	0
44	E20	Tank	Control	L	Day2	0
45	E20	Tank	Control	L	Day2	2
46	E20	Tank	Control	L	Day2	0
47	E20	Tank	Control	L	Day2	0
48	E20	Tank	Control	L	Day2	0
49	E20	Tank	Control	L	Day2	0
51	E20	Tank	Control	L	Day2	0
52	E20	Tank	Crowded	L	Day2	0
53	E20	Tank	Crowded	L	Day2	0
54	E20	Tank	Crowded	L	Day2	0
55	E20	Tank	Crowded	L	Day2	0
56	E20	Tank	Crowded	L	Day2	2
57	E20	Tank	Crowded	L	Day2	0
58	E20	Tank	Crowded	L	Day2	0
59	E20	Tank	Crowded	L	Day2	1
60	E20	Tank	Crowded	L	Day2	0
76	Pen	Pen	Control	R	Day7	1
77	Pen	Pen	Control	R	Day7	1
79	Pen	Pen	Control	R	Day7	0
81	Pen	Pen	Control	R	Day7	0
82	Pen	Pen	Control	R	Day7	0
83	Pen	Pen	Control	R	Day7	0
84	Pen	Pen	Control	R	Day7	0
85	Pen	Pen	Control	R	Day7	0
86	Pen	Pen	Control	R	Day7	0
87	Pen	Pen	Control	R	Day7	1
88	Pen	Pen	Control	R	Day7	2
89	Pen	Pen	Crowded	R	Day7	0
90	Pen	Pen	Crowded	R	Day7	0
91	Pen	Pen	Crowded	R	Day7	0
92	Pen	Pen	Crowded	R	Day7	0
93	Pen	Pen	Crowded	R	Day7	0
94	Pen	Pen	Crowded	R	Day7	1
95	Pen	Pen	Crowded	R	Day7	0
96	Pen	Pen	Crowded	R	Day7	0
97	Pen	Pen	Crowded	R	Day7	0
76	Pen	Pen	Control	L	Day7	0
77	Pen	Pen	Control	L	Day7	0
79	Pen	Pen	Control	L	Day7	1
81	Pen	Pen	Control	L	Day7	0
82	Pen	Pen	Control	L	Day7	0
83	Pen	Pen	Control	L	Day7	0
84	Pen	Pen	Control	L	Day7	0
85	Pen	Pen	Control	L	Day7	0
86	Pen	Pen	Control	L	Day7	0
87	Pen	Pen	Control	L	Day7	0
88	Pen	Pen	Control	L	Day7	0
89	Pen	Pen	Crowded	L	Day7	0
90	Pen	Pen	Crowded	L	Day7	0
91	Pen	Pen	Crowded	L	Day7	0
92	Pen	Pen	Crowded	L	Day7	0
93	Pen	Pen	Crowded	L	Day7	1
94	Pen	Pen	Crowded	L	Day7	1
95	Pen	Pen	Crowded	L	Day7	0
96	Pen	Pen	Crowded	L	Day7	0
97	Pen	Pen	Crowded	L	Day7	0
26	E19	Tank	Control	R	Day7	0
27	E19	Tank	Control	R	Day7	0
28	E19	Tank	Control	R	Day7	0
29	E19	Tank	Control	R	Day7	0
30	E19	Tank	Control	R	Day7	0
31	E19	Tank	Control	R	Day7	0
32	E19	Tank	Control	R	Day7	0
33	E19	Tank	Crowded	R	Day7	0
34	E19	Tank	Crowded	R	Day7	0
35	E19	Tank	Crowded	R	Day7	0
36	E19	Tank	Crowded	R	Day7	0
37	E19	Tank	Crowded	R	Day7	0
38	E19	Tank	Crowded	R	Day7	0
