# Supplementary material for: Physiological and flesh quality consequences of pre-mortem crowding stress in Atlantic mackerel (Scomber scombrus)
Source: PLoS One. 2020 Feb 13;15(2):e0228454. doi: 10.1371/journal.pone.0228454 (PMC7018012; doi:10.1371/journal.pone.0228454)
Supplement: S4 Dataset — (CSV) [file pone.0228454.s010.csv]

Fish_ID	Tank	Treatment	Position	Fillet	Day	X	Y	Z	L*	a*	b*	C*	h_
26	E19	Control	Back_loin	L	Day2	18.46	20.5	18.91	52.4	-5	5.8	7.66	130.73
26	E19	Control	Back_loin	R	Day2	17.97	20	17.91	51.83	-5.2	6.83	8.58	127.28
27	E19	Control	Back_loin	L	Day2	16.07	17.92	14.57	49.39	-5.13	9.95	11.2	117.28
27	E19	Control	Back_loin	R	Day2	15.52	17.1	13.24	48.39	-4.03	11.44	12.13	109.39
28	E19	Control	Back_loin	R	Day2	18.24	20.5	18.63	52.39	-6.18	6.34	8.86	134.25
28	E19	Control	Back_loin	L	Day2	17.6	19.86	17.56	51.68	-6.53	7.3	9.79	131.79
29	E19	Control	Back_loin	L	Day2	18.81	20.88	19.84	52.82	-5.02	4.71	6.88	136.81
29	E19	Control	Back_loin	R	Day2	17.98	20.11	18.4	51.96	-5.66	6.05	8.29	133.07
30	E19	Control	Back_loin	L	Day2	24.72	26.9	30.17	58.88	-3.35	-1.93	3.86	209.93
30	E19	Control	Back_loin	R	Day2	21.78	24.24	24.86	56.33	-5.56	1.87	5.86	161.45
31	E19	Control	Back_loin	L	Day2	16.95	18.87	16.19	50.54	-5.13	8.24	9.7	121.91
31	E19	Control	Back_loin	R	Day2	16.84	18.58	15.62	50.19	-4.22	8.91	9.86	115.32
32	E19	Control	Back_loin	L	Day2	19.27	21.57	20.76	53.56	-5.87	4.27	7.26	143.98
32	E19	Control	Back_loin	R	Day2	19.17	21.47	20.61	53.45	-5.89	4.35	7.32	143.51
33	E19	Crowded	Back_loin	L	Day2	17.43	19.44	16.63	51.2	-5.33	8.42	9.97	122.35
33	E19	Crowded	Back_loin	R	Day2	17.97	20.05	17.65	51.89	-5.43	7.48	9.24	126
34	E19	Crowded	Back_loin	R	Day2	16.13	17.24	12.12	48.56	-1.19	14.63	14.67	94.64
34	E19	Crowded	Back_loin	L	Day2	15.57	16.97	11.96	48.23	-3.02	14.48	14.79	101.77
35	E19	Crowded	Back_loin	R	Day2	16.66	17.56	13.13	48.96	0.06	12.71	12.71	89.73
35	E19	Crowded	Back_loin	L	Day2	16.89	17.92	14.02	49.4	-0.56	11.27	11.28	92.84
36	E19	Crowded	Back_loin	L	Day2	21.92	24.04	26.96	56.13	-3.99	-1.85	4.4	204.92
36	E19	Crowded	Back_loin	R	Day2	22.14	24.33	26.84	56.42	-4.28	-1.16	4.43	195.14
37	E19	Crowded	Back_loin	R	Day2	16.9	17.8	14.18	49.25	0.14	10.63	10.63	89.24
37	E19	Crowded	Back_loin	L	Day2	18.87	20.23	19.37	52.09	-1.57	4.36	4.64	109.79
38	E19	Crowded	Back_loin	L	Day2	16.78	17.85	13.99	49.31	-0.76	11.19	11.21	93.88
38	E19	Crowded	Back_loin	R	Day2	16.9	17.98	14.16	49.48	-0.85	11.07	11.1	94.38
40	E20	Control	Back_loin	R	Day2	20.03	22.3	22.26	54.35	-5.45	2.9	6.17	151.96
40	E20	Control	Back_loin	L	Day2	19.58	21.86	21.35	53.88	-5.66	3.72	6.77	146.66
41	E20	Control	Back_loin	L	Day2	16.45	18.19	14.72	49.73	-4.43	10.18	11.11	113.52
41	E20	Control	Back_loin	R	Day2	16.37	18.29	14.76	49.84	-5.36	10.27	11.58	117.55
42	E20	Control	Back_loin	L	Day2	18.52	20.5	18.87	52.4	-4.7	5.88	7.52	128.64
42	E20	Control	Back_loin	R	Day2	18.16	20.24	18.43	52.1	-5.32	6.25	8.2	130.42
44	E20	Control	Back_loin	R	Day2	16.46	17.99	14.04	49.49	-3.34	11.38	11.86	106.38
44	E20	Control	Back_loin	L	Day2	17.59	19.27	16.62	51	-3.66	8.12	8.9	114.24
45	E20	Control	Back_loin	L	Day2	16.2	18.25	14.8	49.8	-6.14	10.1	11.83	121.31
45	E20	Control	Back_loin	R	Day2	15.91	17.92	14.29	49.39	-6.09	10.61	12.23	119.85
46	E20	Control	Back_loin	R	Day2	16.34	17.66	12.91	49.08	-2.27	13.49	13.67	99.54
46	E20	Control	Back_loin	L	Day2	17.11	18.67	15.29	50.3	-3.26	9.85	10.37	108.3
47	E20	Control	Back_loin	R	Day2	17.54	19.55	17.18	51.32	-5.28	7.46	9.14	125.3
47	E20	Control	Back_loin	L	Day2	18.53	20.61	19.11	52.52	-5.14	5.6	7.6	132.58
48	E20	Control	Back_loin	R	Day2	16.48	18.5	15.74	50.1	-5.87	8.49	10.32	124.65
48	E20	Control	Back_loin	L	Day2	20.45	22.58	23.14	54.64	-4.62	1.86	4.98	158.05
49	E20	Control	Back_loin	L	Day2	18.15	19.76	18.03	51.56	-3.03	6.11	6.82	116.38
49	E20	Control	Back_loin	R	Day2	17.64	19.4	16.95	51.15	-4	7.67	8.65	117.53
51	E20	Control	Back_loin	L	Day2	15.81	17.37	13.57	48.73	-3.8	11.21	11.84	108.72
51	E20	Control	Back_loin	R	Day2	14.49	15.94	11.22	46.89	-3.78	14.22	14.72	104.87
52	E20	Crowded	Back_loin	L	Day2	19.43	21.59	21.17	53.59	-5.19	3.55	6.29	145.62
52	E20	Crowded	Back_loin	R	Day2	19.59	21.85	21.49	53.87	-5.53	3.45	6.52	148.07
53	E20	Crowded	Back_loin	L	Day2	17	17.62	13.02	49.04	1.61	13.12	13.21	83.01
53	E20	Crowded	Back_loin	R	Day2	16.75	17.4	12.63	48.76	1.45	13.64	13.71	83.94
54	E20	Crowded	Back_loin	R	Day2	16.13	17.63	13.57	49.05	-3.32	11.75	12.21	105.76
54	E20	Crowded	Back_loin	L	Day2	16.44	17.95	14.05	49.44	-3.22	11.26	11.71	105.96
55	E20	Crowded	Back_loin	R	Day2	17.01	19.22	16.71	50.94	-6.52	7.82	10.18	129.83
55	E20	Crowded	Back_loin	L	Day2	16.83	18.99	16.45	50.67	-6.38	7.91	10.16	128.87
56	E20	Crowded	Back_loin	R	Day2	20.04	22.3	22.53	54.34	-5.35	2.42	5.87	155.71
56	E20	Crowded	Back_loin	L	Day2	20.69	22.96	23.75	55.03	-5.13	1.49	5.34	163.84
57	E20	Crowded	Back_loin	L	Day2	18.85	20.66	20.22	52.57	-3.78	3.57	5.19	136.65
57	E20	Crowded	Back_loin	R	Day2	17.52	19.22	17.44	50.95	-3.8	6.29	7.35	121.11
58	E20	Crowded	Back_loin	R	Day2	21.32	23.37	25.82	55.46	-3.94	-1.2	4.12	196.96
58	E20	Crowded	Back_loin	L	Day2	21.69	23.8	26.05	55.88	-4.06	-0.83	4.14	191.55
59	E20	Crowded	Back_loin	L	Day2	21.16	23.27	24.8	55.35	-4.27	0.28	4.28	176.23
59	E20	Crowded	Back_loin	R	Day2	18.41	20.47	19.39	52.37	-5.18	4.8	7.06	137.18
60	E20	Crowded	Back_loin	L	Day2	18.54	20.57	19.65	52.47	-4.94	4.48	6.66	137.8
60	E20	Crowded	Back_loin	R	Day2	17.86	19.78	18.29	51.59	-4.72	5.64	7.36	129.92
26	E19	Control	Back_loin	R	Day7	17.87	19.61	17.05	51.39	-3.81	7.86	8.74	115.87
27	E19	Control	Back_loin	R	Day7	15.45	16.82	12.07	48.03	-2.86	13.86	14.15	101.65
28	E19	Control	Back_loin	R	Day7	18.4	20.58	18.66	52.49	-5.69	6.45	8.6	131.4
29	E19	Control	Back_loin	R	Day7	16.85	18.69	15.55	50.33	-4.79	9.31	10.47	117.21
30	E19	Control	Back_loin	R	Day7	20.51	22.99	22.61	55.06	-6.13	3.51	7.06	150.2
31	E19	Control	Back_loin	R	Day7	16.87	18.39	14.58	49.97	-3.13	10.92	11.36	105.98
32	E19	Control	Back_loin	R	Day7	18.54	20.73	19.08	52.65	-5.68	5.89	8.18	133.96
33	E19	Crowded	Back_loin	R	Day7	19.3	21.2	19.93	53.17	-4.05	5.15	6.55	128.13
34	E19	Crowded	Back_loin	R	Day7	17.02	17.92	12.6	49.4	0.18	14.82	14.82	89.3
35	E19	Crowded	Back_loin	R	Day7	17.28	18.27	13.96	49.82	-0.24	12.15	12.15	91.16
36	E19	Crowded	Back_loin	R	Day7	20.3	22.32	23.22	54.37	-4.21	1.24	4.39	163.54
37	E19	Crowded	Back_loin	R	Day7	17.27	18.21	14.58	49.75	0.01	10.54	10.54	89.94
38	E19	Crowded	Back_loin	R	Day7	17.45	18.48	14.59	50.07	-0.34	11.07	11.08	91.77
26	E19	Control	Skin	R	Day2	14.24	16.56	10.87	47.7	-8.75	16.58	18.74	117.82
27	E19	Control	Skin	R	Day2	14.22	16.34	10.49	47.42	-7.68	17.21	18.84	114.05
28	E19	Control	Skin	R	Day2	15.86	18.44	14.5	50.03	-9.07	11.19	14.4	129
29	E19	Control	Skin	R	Day2	15.14	17.56	12.63	48.96	-8.76	13.98	16.5	122.07
30	E19	Control	Skin	R	Day2	13.97	16.14	10.71	47.16	-8.15	16.13	18.08	116.8
31	E19	Control	Skin	R	Day2	14.07	16.25	11.09	47.31	-8.17	15.29	17.33	118.11
32	E19	Control	Skin	R	Day2	14.43	16.69	11.39	47.87	-8.35	15.4	17.52	118.46
33	E19	Crowded	Skin	R	Day2	14.43	16.64	11.22	47.8	-8.02	15.78	17.7	116.95
34	E19	Crowded	Skin	R	Day2	14.11	16.39	11.09	47.48	-8.66	15.58	17.82	119.07
35	E19	Crowded	Skin	R	Day2	13.8	15.89	10.02	46.83	-7.83	17.61	19.27	113.96
36	E19	Crowded	Skin	R	Day2	13.87	16.09	10.89	47.1	-8.52	15.51	17.7	118.79
37	E19	Crowded	Skin	R	Day2	14.18	16.48	11.42	47.6	-8.72	14.87	17.23	120.39
38	E19	Crowded	Skin	R	Day2	13.76	15.67	9.48	46.54	-6.81	18.75	19.95	109.96
40	E20	Control	Skin	R	Day2	15.12	17.58	13.25	48.98	-8.92	12.44	15.3	125.64
41	E20	Control	Skin	R	Day2	13.38	15.32	9.41	46.06	-7.22	18.15	19.54	111.69
42	E20	Control	Skin	R	Day2	17.28	18.72	12.04	50.36	-2.52	17.94	18.12	98
44	E20	Control	Skin	R	Day2	13.88	16.13	10.58	47.14	-8.63	16.47	18.59	117.66
45	E20	Control	Skin	R	Day2	16.13	18.71	14.98	50.35	-8.96	10.65	13.91	130.07
46	E20	Control	Skin	R	Day2	16.04	18.66	14.77	50.29	-9.22	11.02	14.37	129.9
47	E20	Control	Skin	R	Day2	16.52	19.09	15.66	50.8	-8.67	9.88	13.14	131.26
48	E20	Control	Skin	R	Day2	13.87	16.04	10.74	47.02	-8.16	15.81	17.79	117.32
49	E20	Control	Skin	R	Day2	14.99	17.37	12.84	48.72	-8.62	13.03	15.63	123.49
51	E20	Control	Skin	R	Day2	14.98	17.06	11.3	48.34	-7.03	16.48	17.92	113.11
52	E20	Crowded	Skin	R	Day2	17.31	19.99	16.89	51.83	-8.69	8.95	12.47	134.14
53	E20	Crowded	Skin	R	Day2	13.47	15.27	9.04	46.01	-6.36	19.22	20.25	108.32
54	E20	Crowded	Skin	R	Day2	15.9	18.51	14.56	50.11	-9.24	11.2	14.52	129.52
55	E20	Crowded	Skin	R	Day2	20.02	22.81	20.91	54.87	-7.73	6.25	9.94	141.03
56	E20	Crowded	Skin	R	Day2	13.78	15.6	9.42	46.44	-6.23	18.77	19.78	108.36
57	E20	Crowded	Skin	R	Day2	16.5	19.11	15.59	50.82	-8.84	10.06	13.4	131.31
58	E20	Crowded	Skin	R	Day2	16.33	18.9	15.34	50.57	-8.73	10.2	13.42	130.57
59	E20	Crowded	Skin	R	Day2	17.49	20.27	17.08	52.14	-9.1	9.09	12.86	135.02
60	E20	Crowded	Skin	R	Day2	14.95	17.36	12.85	48.71	-8.79	12.99	15.69	124.08
76	Pen	Control	Back_loin	L	Day7	22.27	24.58	25.69	56.67	-4.71	1.11	4.84	166.79
76	Pen	Control	Back_loin	R	Day7	23.01	25.37	26.83	57.44	-4.65	0.61	4.69	172.51
77	Pen	Control	Back_loin	L	Day7	17.1	18.93	15.96	50.6	-4.57	8.87	9.98	117.27
77	Pen	Control	Back_loin	R	Day7	17.76	19.75	17.35	51.56	-5.1	7.52	9.09	124.15
79	Pen	Control	Back_loin	L	Day7	16.49	18.21	14.18	49.75	-4.32	11.49	12.28	110.59
79	Pen	Control	Back_loin	R	Day7	16.91	18.59	14.7	50.21	-3.95	11.05	11.74	109.65
81	Pen	Control	Back_loin	L	Day7	21.02	22.77	23.98	54.83	-2.7	0.75	2.8	164.37
81	Pen	Control	Back_loin	R	Day7	18.91	20.75	19.44	52.68	-3.87	5.25	6.52	126.4
82	Pen	Control	Back_loin	L	Day7	20.26	22.17	22.14	54.2	-3.67	2.87	4.65	141.96
82	Pen	Control	Back_loin	R	Day7	21.05	23.14	23.66	55.21	-4.21	1.96	4.64	155.07
83	Pen	Control	Back_loin	R	Day7	18.16	20.45	18.2	52.34	-6.36	7.12	9.55	131.8
83	Pen	Control	Back_loin	L	Day7	17.29	19.55	16.72	51.32	-6.65	8.46	10.76	128.19
84	Pen	Control	Back_loin	L	Day7	18.71	20.48	18.68	52.38	-3.63	6.22	7.2	120.26
84	Pen	Control	Back_loin	R	Day7	19.69	21.53	20.89	53.52	-3.58	3.95	5.33	132.17
85	Pen	Control	Back_loin	L	Day7	17.24	18.67	14.45	50.3	-2.52	11.81	12.07	102.04
85	Pen	Control	Back_loin	R	Day7	17.53	18.98	15.25	50.67	-2.51	10.58	10.88	103.36
86	Pen	Control	Back_loin	L	Day7	19.21	21.3	19.77	53.28	-4.93	5.64	7.49	131.17
86	Pen	Control	Back_loin	R	Day7	19.12	21.27	19.64	53.25	-5.24	5.84	7.85	131.89
87	Pen	Control	Back_loin	R	Day7	17.86	19.77	17.19	51.57	-4.65	7.88	9.15	120.53
87	Pen	Control	Back_loin	L	Day7	18.98	20.61	19.08	52.52	-2.85	5.66	6.34	116.75
88	Pen	Control	Back_loin	R	Day7	18.61	20.78	18.97	52.71	-5.59	6.21	8.35	131.99
88	Pen	Control	Back_loin	L	Day7	15.95	17.95	14.23	49.43	-6	10.81	12.37	119.01
89	Pen	Crowded	Back_loin	L	Day7	17.61	18.6	12.81	50.21	-0.13	15.69	15.69	90.49
89	Pen	Crowded	Back_loin	R	Day7	17.36	18.64	13.3	50.26	-1.69	14.53	14.63	96.63
90	Pen	Crowded	Back_loin	L	Day7	19.76	21.57	21.46	53.57	-3.41	2.98	4.53	138.82
90	Pen	Crowded	Back_loin	R	Day7	20.13	21.93	22.24	53.95	-3.25	2.25	3.95	145.29
91	Pen	Crowded	Back_loin	L	Day7	20.39	22.23	22.46	54.27	-3.32	2.4	4.09	144.12
91	Pen	Crowded	Back_loin	R	Day7	20.74	22.81	23.59	54.87	-4.24	1.49	4.49	160.62
92	Pen	Crowded	Back_loin	R	Day7	19.98	21.68	22.08	53.68	-2.79	2.07	3.47	143.47
92	Pen	Crowded	Back_loin	L	Day7	18.09	19.8	18.28	51.61	-3.58	5.71	6.74	122.06
93	Pen	Crowded	Back_loin	L	Day7	20.93	23.21	23.6	55.28	-5.09	2.18	5.54	156.79
93	Pen	Crowded	Back_loin	R	Day7	20.58	22.85	22.93	54.92	-5.21	2.7	5.87	152.6
94	Pen	Crowded	Back_loin	R	Day7	19.35	21.03	20.55	52.98	-2.92	3.65	4.68	128.62
94	Pen	Crowded	Back_loin	L	Day7	20.48	22.11	22.96	54.14	-2.33	1.3	2.66	150.79
95	Pen	Crowded	Back_loin	L	Day7	22.99	25.24	27.37	57.31	-4.23	-0.43	4.25	185.81
95	Pen	Crowded	Back_loin	R	Day7	21.61	23.89	24.84	55.97	-4.83	1.28	4.99	165.13
96	Pen	Crowded	Back_loin	L	Day7	19.23	20.63	19.6	52.54	-1.69	4.69	4.99	109.76
96	Pen	Crowded	Back_loin	R	Day7	18.1	19.5	17.15	51.27	-2.05	7.45	7.72	105.36
97	Pen	Crowded	Back_loin	R	Day7	23.31	25.5	28.18	57.56	-3.86	-1.24	4.05	197.78
97	Pen	Crowded	Back_loin	L	Day7	22.74	25.01	26.9	57.08	-4.34	-0.1	4.34	181.28
