# Supplementary material for: Physiological and flesh quality consequences of pre-mortem crowding stress in Atlantic mackerel (Scomber scombrus)
Source: PLoS One. 2020 Feb 13;15(2):e0228454. doi: 10.1371/journal.pone.0228454 (PMC7018012; doi:10.1371/journal.pone.0228454)
Supplement: S5 Dataset — (CSV) [file pone.0228454.s011.csv]

FishID	Tank	Treatment	Period	Fillet	1st_weight	2nd_weight	Diff	%Diff
26	E19	Control	Day2_Day7	R	118.84	116.3	2.54	2.137327499
27	E19	Control	Day2_Day7	R	128.18	122.7	5.48	4.275237947
28	E19	Control	Day2_Day7	R	170.66	165.1	5.56	3.257939763
29	E19	Control	Day2_Day7	R	209.19	204.2	4.99	2.385391271
30	E19	Control	Day2_Day7	R	136.77	134.6	2.17	1.58660525
31	E19	Control	Day2_Day7	R	114.45	111	3.45	3.014416776
32	E19	Control	Day2_Day7	R	181.9	174.1	7.8	4.288070368
33	E19	Crowded	Day2_Day7	R	209.75	206.5	3.25	1.549463647
34	E19	Crowded	Day2_Day7	R	159.95	157	2.95	1.844326352
35	E19	Crowded	Day2_Day7	R	131.23	127.9	3.33	2.537529528
36	E19	Crowded	Day2_Day7	R	132.89	127.8	5.09	3.830235533
37	E19	Crowded	Day2_Day7	R	181.08	177.4	3.68	2.032250939
38	E19	Crowded	Day2_Day7	R	124	120.3	3.7	2.983870968
