# Supplementary material for: Physiological and flesh quality consequences of pre-mortem crowding stress in Atlantic mackerel (Scomber scombrus)
Source: PLoS One. 2020 Feb 13;15(2):e0228454. doi: 10.1371/journal.pone.0228454 (PMC7018012; doi:10.1371/journal.pone.0228454)
Supplement: S6 Dataset — (CSV) [file pone.0228454.s012.csv]

Fish_ID	Tank	Treatment	Day	Fillet	Score
26	E19	Control	Day2	R	2
27	E19	Control	Day2	R	0
28	E19	Control	Day2	R	1
29	E19	Control	Day2	R	1
30	E19	Control	Day2	R	0
31	E19	Control	Day2	R	2
32	E19	Control	Day2	R	0
33	E19	Crowded	Day2	R	2
34	E19	Crowded	Day2	R	1
35	E19	Crowded	Day2	R	3
36	E19	Crowded	Day2	R	0
37	E19	Crowded	Day2	R	2
38	E19	Crowded	Day2	R	2
26	E19	Control	Day2	L	3
27	E19	Control	Day2	L	0
28	E19	Control	Day2	L	0
29	E19	Control	Day2	L	2
30	E19	Control	Day2	L	1
31	E19	Control	Day2	L	2
32	E19	Control	Day2	L	1
33	E19	Crowded	Day2	L	3
34	E19	Crowded	Day2	L	3
35	E19	Crowded	Day2	L	4
36	E19	Crowded	Day2	L	0
37	E19	Crowded	Day2	L	4
38	E19	Crowded	Day2	L	3
26	E19	Control	Day7	R	2
27	E19	Control	Day7	R	0
28	E19	Control	Day7	R	1
29	E19	Control	Day7	R	1
30	E19	Control	Day7	R	0
31	E19	Control	Day7	R	2
32	E19	Control	Day7	R	1
33	E19	Crowded	Day7	R	3
34	E19	Crowded	Day7	R	1
35	E19	Crowded	Day7	R	4
36	E19	Crowded	Day7	R	1
37	E19	Crowded	Day7	R	2
38	E19	Crowded	Day7	R	2
40	E20	Control	Day2	R	0
41	E20	Control	Day2	R	2
42	E20	Control	Day2	R	0
44	E20	Control	Day2	R	1
45	E20	Control	Day2	R	0
46	E20	Control	Day2	R	1
47	E20	Control	Day2	R	2
48	E20	Control	Day2	R	0
49	E20	Control	Day2	R	1
51	E20	Control	Day2	R	0
52	E20	Crowded	Day2	R	0
53	E20	Crowded	Day2	R	2
54	E20	Crowded	Day2	R	2
55	E20	Crowded	Day2	R	1
56	E20	Crowded	Day2	R	0
57	E20	Crowded	Day2	R	0
58	E20	Crowded	Day2	R	1
59	E20	Crowded	Day2	R	0
60	E20	Crowded	Day2	R	1
40	E20	Control	Day2	L	0
41	E20	Control	Day2	L	1
42	E20	Control	Day2	L	3
44	E20	Control	Day2	L	0
45	E20	Control	Day2	L	0
46	E20	Control	Day2	L	1
47	E20	Control	Day2	L	2
48	E20	Control	Day2	L	0
49	E20	Control	Day2	L	0
51	E20	Control	Day2	L	1
52	E20	Crowded	Day2	L	1
53	E20	Crowded	Day2	L	4
54	E20	Crowded	Day2	L	2
55	E20	Crowded	Day2	L	0
56	E20	Crowded	Day2	L	0
57	E20	Crowded	Day2	L	1
58	E20	Crowded	Day2	L	3
59	E20	Crowded	Day2	L	0
60	E20	Crowded	Day2	L	1
76	Pen	Control	Day7	R	3
77	Pen	Control	Day7	R	2
79	Pen	Control	Day7	R	2
81	Pen	Control	Day7	R	3
82	Pen	Control	Day7	R	2
83	Pen	Control	Day7	R	1
84	Pen	Control	Day7	R	2
85	Pen	Control	Day7	R	4
86	Pen	Control	Day7	R	0
87	Pen	Control	Day7	R	3
88	Pen	Crowded	Day7	R	2
89	Pen	Crowded	Day7	R	4
90	Pen	Crowded	Day7	R	4
91	Pen	Crowded	Day7	R	1
92	Pen	Crowded	Day7	R	1
93	Pen	Crowded	Day7	R	3
94	Pen	Crowded	Day7	R	1
95	Pen	Crowded	Day7	R	3
96	Pen	Crowded	Day7	R	4
97	Pen	Crowded	Day7	R	2
76	Pen	Control	Day7	L	1
77	Pen	Control	Day7	L	2
79	Pen	Control	Day7	L	2
81	Pen	Control	Day7	L	2
82	Pen	Control	Day7	L	1
83	Pen	Control	Day7	L	0
84	Pen	Control	Day7	L	1
85	Pen	Control	Day7	L	3
86	Pen	Control	Day7	L	0
87	Pen	Control	Day7	L	3
88	Pen	Crowded	Day7	L	1
89	Pen	Crowded	Day7	L	3
90	Pen	Crowded	Day7	L	2
91	Pen	Crowded	Day7	L	1
92	Pen	Crowded	Day7	L	0
93	Pen	Crowded	Day7	L	1
94	Pen	Crowded	Day7	L	0
95	Pen	Crowded	Day7	L	2
96	Pen	Crowded	Day7	L	2
97	Pen	Crowded	Day7	L	1
