# Supplementary material for: Physiological and flesh quality consequences of pre-mortem crowding stress in Atlantic mackerel (Scomber scombrus)
Source: PLoS One. 2020 Feb 13;15(2):e0228454. doi: 10.1371/journal.pone.0228454 (PMC7018012; doi:10.1371/journal.pone.0228454)
Supplement: S7 Dataset — (CSV) [file pone.0228454.s013.csv]

FishID	Tank	Treatment	Glucose_whole	Glucose_plamsa	Lactate_whole	Lactate_plamsa	HCT	Cortisol	pH_plasma	pH_muscle	K+	Na+	Ca+	Cl-	Osmolality	ALT	AST	Phosphate	Triglycerides
26	E19	Control	3.1	4.5	1.5	0.7	42	272.05	7.49	7.32	3	192	0.27	168	374	1.529	65.767	0.54	0.782
27	E19	Control	4.9	6.8	0.7	1	42	184.14	7.41	7.37	7	197	1.14	179	398	34.727	143.826	1.04	0
28	E19	Control	5.1	8	1.5	1.6	44	258.72	7.22	7.45	4.2	195	NA	162	375	32.646	68.046	1.89	0.389
29	E19	Control	4.6	6.1	2.1	1.9	35	554.69	7.45	7.42	3.6	184	0.91	161	364	0	0	1.22	NA
30	E19	Control	3.7	4.8	3.8	2.4	37	726.89	7.29	7.63	3.5	194	0.18	166	394	10.205	0	0.27	0.05
31	E19	Control	3.9	5.3	2.1	1.4	35	>Max	7.41	7.4	3.6	150	0.65	168	393	15.558	108.799	1.71	1.761
32	E19	Control	3.3	4.4	0.7	0.9	50	788.62	7.52	7.31	3.6	192	1.06	172	384	1.674	6.873	1.41	1.721
33	E19	Crowded	5	6.4	12.8	9.7	33	298.15	6.9	6.33	4.8	222	NA	168	419	9.661	153.417	1.65	1.748
34	E19	Crowded	3.6	4.7	14.1	10.4	36	711.78	7.15	6.41	3.1	230	NA	172	489	5.777	68.506	1.83	2.855
35	E19	Crowded	4.6	6.9	19	23.1	46	653.08	7.15	6.43	4.8	234	0.26	185	506	32.706	91.747	2.39	1.715
36	E19	Crowded	4.8	8.2	16.7	16.3	42	>Max	7.34	6.64	5.9	246	0.44	197	516	18.573	50.642	3.42	2.964
37	E19	Crowded	3.3	5.6	22.1	27.6	52	>Max	7.23	6.34	5.3	246	0.82	186	531	6.803	63.088	0.3	0.431
38	E19	Crowded	4.5	7.8	20	31.5	53	>Max	7.24	6.33	5.8	263	0.56	200	527	42.094	138.481	3.68	2.844
40	E20	Control	3.5	4.9	1.9	2	44	80.27	7.22	7.29	5.1	198	NA	167	384	46.19	71.66	1.86	1.608
41	E20	Control	4.2	6.5	1.4	1.2	32	117.8	7.5	7.66	3.8	187	0.65	165	379	6.551	0	0.43	0.24
42	E20	Control	2.7	4.3	1.5	1.6	52	340.33	7.38	7.45	4	197	NA	162	378	25.287	85.259	1.47	5.31
44	E20	Control	3	3.9	0.8	1	47	258.72	7.23	7.63	3.9	197	NA	166	384	19.07	107.892	1.55	1.643
45	E20	Control	4.1	4.9	1.3	1.5	43	298.15	6.99	7.39	6.9	197	NA	153	385	15.846	187.874	2.17	0
46	E20	Control	3.1	4.6	2.3	1.9	52	427.09	7.36	7.41	4.1	201	0.02	173	386	0.197	37.088	1.54	2.042
47	E20	Control	3.1	4.4	2.6	2.3	42	797.52	7.34	7.39	5	202	0.12	175	391	13.267	64.769	1.64	2.446
48	E20	Control	4.4	5.5	1.6	1.7	42	593.66	6.88	7.26	6.2	202	NA	157	382	29.877	99.452	2.3	0.05
49	E20	Control	2.9	4.3	0.9	1.3	47	637.33	7.05	7.44	3.4	205	NA	147	403	4.407	42.136	1.28	3.655
51	E20	Control	3.8	5.9	0.7	1.1	43	278.67	7.11	7.46	6.1	216	NA	175	418	12.683	122.65	2.09	0
52	E20	Crowded	4.7	6.9	11.6	7.1	76	>Max	7.24	7.86	4.8	211	0.49	181	429	17.406	18.503	2.34	1.073
53	E20	Crowded	4.2	6.4	15	12.6	73	452.46	7.02	6.39	5.5	224	0.06	181	443	19.627	49.231	2.27	3.039
54	E20	Crowded	4.3	6.1	18.4	13.7	44	>Max	7.22	6.57	5.1	224	0.32	181	436	4.464	0	0.5	0.873
55	E20	Crowded	4.5	6.5	13.2	11	46	>Max	6.95	6.74	6.4	223	NA	182	409	30.677	143.042	4.46	0.355
56	E20	Crowded	3.2	4.3	17.4	19.4	40	784.24	6.98	6.58	6.3	233	0.01	180	460	25.951	135.183	4.77	3.004
57	E20	Crowded	5.1	6.6	18.5	21.6	54	666.15	6.9	6.45	6.5	240	0.19	191	468	22.503	110.596	<Min	2.456
58	E20	Crowded	3.9	5.4	14.7	21.2	48	>Max	6.99	6.42	5.5	238	NA	180	479	27.9	104.96	<Min	2.672
59	E20	Crowded	5.4	7.6	21.6	20.9	54	>Max	6.98	6.54	4.4	241	NA	183	470	13.975	0	3.23	3.033
60	E20	Crowded	2.3	3.3	16.5	21	41	797.52	7.21	6.69	5.9	238	0.07	180	486	10.6	73.041	5.82	2.375
76	Pen	Control	4.7	6.1	0.6	0.4	35	3.7	6.724	7.24	3.4	204	NA	152	393	0	47.545	1.18	8.027
77	Pen	Control	3.4	5.5	0.6	0.4	51	10.49	7.226	7.4	4	198	NA	158	392	7.627	93.778	1.6	13.43
79	Pen	Control	2.9	4.8	0.6	0.5	44	16.12	7.298	7.4	4.5	199	NA	169	396	0	126.527	1.83	14.837
81	Pen	Control	3.7	5.2	0.9	0.5	48	1.46	7.023	7.4	5.5	215	NA	150	408	11.27	156.542	1.28	12.564
82	Pen	Control	3.4	5.1	0.5	0.2	38	24.47	6.987	7.5	5.1	206	NA	162	401	7.052	73.68	1.08	2.686
83	Pen	Control	3.7	4.7	0.6	0.2	34	10.08	6.717	7.5	5	207	NA	159	395	3.481	69.009	1.21	1.625
84	Pen	Control	3.1	4.7	0.6	0.1	48	1.62	7.246	7.4	4.5	206	NA	171	403	5.606	60.679	1.22	2.416
85	Pen	Control	3.4	4.9	0.5	0.2	44	70.22	7.237	7.5	3.1	199	NA	163	387	6.744	34.647	1.05	4.478
86	Pen	Control	3.4	5.1	0.5	0.3	35	17.96	7.068	7.3	5.1	215	NA	164	405	3.401	75.942	1.11	16.181
87	Pen	Control	3	5.1	0.5	4.6	46	118.23	6.404	7.2	4.9	219	0.01	143	421	4.061	87.016	1.27	3.493
88	Pen	Crowded	3.6	6.3	3.7	8.5	36	240.54	5.988	7.2	7.1	227	0.03	120	426	0	126.918	2.43	<Min
89	Pen	Crowded	5.4	7.6	5.6	16	34	310.38	6.617	6.7	4	245	0.01	178	483	6.866	170.971	1.59	8.257
90	Pen	Crowded	4.6	8.4	15.9	8.8	50	338.2	6.178	6.5	4.4	235	0.02	146	444	0	49.346	2.18	4.216
91	Pen	Crowded	6.1	7.5	10.1	13.1	41	608.44	6.857	6.7	4.7	240	NA	167	463	5.391	80.971	1.93	5.84
92	Pen	Crowded	4.8	6.6	13.6	12	42	317.88	6.054	6.5	5	247	0.03	161	469	4.245	255.12	3.15	3.72
93	Pen	Crowded	5.1	6.1	15	25	41	>Max	6.84	6.5	4.2	265	NA	178	506	19.824	266.723	3.22	6.875
94	Pen	Crowded	3.4	6.8	16.2	6.1	53	431.21	6.769	6.4	4.1	216	NA	155	429	0	114.187	3.18	9.054
95	Pen	Crowded	4.6	7.4	5.9	23	48	>Max	6.759	7.1	5.1	257	NA	161	491	5.014	122.703	1.55	8.31
96	Pen	Crowded	4	7.8	16.7	8.3	52	777.87	7.219	6.5	5.2	215	NA	170	420	8.799	78.841	3.25	9.382
97	Pen	Crowded	4.9	5.1	10.4	0.2	44	4.64	6.406	7.2	4.6	208	NA	140	388	7.927	93.104	1.83	3.127
