# Supplementary material for: Physiological and flesh quality consequences of pre-mortem crowding stress in Atlantic mackerel (Scomber scombrus)
Source: PLoS One. 2020 Feb 13;15(2):e0228454. doi: 10.1371/journal.pone.0228454 (PMC7018012; doi:10.1371/journal.pone.0228454)
Supplement: S8 Dataset — (CSV) [file pone.0228454.s014.csv]

FishID	Tank	Treatment	Time	Rigor	pH	Rigor_index	Length	Half_length	Drop	ArcTAN
26	E19	Control	0	13	7.32	0	35.5	17.75	13	36.21883727
26	E19	Control	3	10	6.72	23.07692308	35.5	17.75	10	29.39605285
26	E19	Control	6	0	5.9	100	35.5	17.75	0	0
26	E19	Control	12	0	5.99	100	35.5	17.75	0	0
26	E19	Control	18	0	5.87	100	35.5	17.75	0	0
26	E19	Control	24	0	5.96	100	35.5	17.75	0	0
26	E19	Control	43	1.5	6.19	88.46153846	35.5	17.75	1.5	4.830419958
27	E19	Control	0	13	7.37	0	38.5	19.25	13	34.03212782
27	E19	Control	3	13	7.1	0	38.5	19.25	13	34.03212782
27	E19	Control	6	10	6.66	23.07692308	38.5	19.25	10	27.45099777
27	E19	Control	12	1.5	6.14	88.46153846	38.5	19.25	1.5	4.455602833
27	E19	Control	18	0	6.11	100	38.5	19.25	0	0
27	E19	Control	24	1	6.15	92.30769231	38.5	19.25	1	2.973731082
27	E19	Control	43	4.5	6.55	65.38461538	38.5	19.25	4.5	13.15754274
28	E19	Control	0	14	7.45	0	42	21	14	33.69006753
28	E19	Control	3	8	7.21	42.85714286	42	21	8	20.85445804
28	E19	Control	6	1.5	6.65	89.28571429	42	21	1.5	4.08561678
28	E19	Control	12	1	6.48	92.85714286	42	21	1	2.726310994
28	E19	Control	18	0.5	6.4	96.42857143	42	21	0.5	1.363927532
28	E19	Control	24	2	6.58	85.71428571	42	21	2	5.440332031
28	E19	Control	43	6.5	6.8	53.57142857	42	21	6.5	17.19854122
29	E19	Control	0	13	7.42	0	43	21.5	13	31.15930451
29	E19	Control	3	9	7.16	30.76923077	43	21.5	9	22.71441235
29	E19	Control	6	0	6.67	100	43	21.5	0	0
29	E19	Control	12	3.5	6.17	73.07692308	43	21.5	3.5	9.246112746
29	E19	Control	18	3	6.02	76.92307692	43	21.5	3	7.943471811
29	E19	Control	24	4	6.3	69.23076923	43	21.5	4	10.53918373
29	E19	Control	43	5	6.41	61.53846154	43	21.5	5	13.09189306
30	E19	Control	0	13	7.63	0	40	20	13	33.02386756
30	E19	Control	3	2	6.67	84.61538462	40	20	2	5.710593137
30	E19	Control	6	0	6.52	100	40	20	0	0
30	E19	Control	12	0	6.38	100	40	20	0	0
30	E19	Control	18	0	6.32	100	40	20	0	0
30	E19	Control	24	3	6.55	76.92307692	40	20	3	8.53076561
30	E19	Control	43	5.5	6.65	57.69230769	40	20	5.5	15.37625125
31	E19	Control	0	12	7.4	0	38	19	12	32.27564431
31	E19	Control	3	7	6.76	41.66666667	38	19	7	20.22485943
31	E19	Control	6	0	6.16	100	38	19	0	0
31	E19	Control	12	0	6.09	100	38	19	0	0
31	E19	Control	18	0	6.02	100	38	19	0	0
31	E19	Control	24	1.5	6.46	87.5	38	19	1.5	4.513988458
31	E19	Control	43	9	6.36	25	38	19	9	25.34617594
32	E19	Control	0	14	7.31	0	42	21	14	33.69006753
32	E19	Control	3	9	6.78	35.71428571	42	21	9	23.19859051
32	E19	Control	6	3	6.57	78.57142857	42	21	3	8.130102354
32	E19	Control	12	3	6.2	78.57142857	42	21	3	8.130102354
32	E19	Control	18	3.5	6.12	75	42	21	3.5	9.462322208
32	E19	Control	24	5	6.24	64.28571429	42	21	5	13.39249775
32	E19	Control	43	5	6.43	64.28571429	42	21	5	13.39249775
33	E19	Crowded	0	10	6.33	0	38.5	19.25	10	27.45099777
33	E19	Crowded	3	0	6.45	100	38.5	19.25	0	0
33	E19	Crowded	6	0	5.95	100	38.5	19.25	0	0
33	E19	Crowded	12	0	5.93	100	38.5	19.25	0	0
33	E19	Crowded	18	0	5.99	100	38.5	19.25	0	0
33	E19	Crowded	24	3.5	6.25	65	38.5	19.25	3.5	10.30484647
33	E19	Crowded	43	4.5	6.31	55	38.5	19.25	4.5	13.15754274
34	E19	Crowded	0	10	6.41	0	38	19	10	27.7585406
34	E19	Crowded	3	0	6.43	100	38	19	0	0
34	E19	Crowded	6	0	5.88	100	38	19	0	0
34	E19	Crowded	12	0	5.74	100	38	19	0	0
34	E19	Crowded	18	0	5.72	100	38	19	0	0
34	E19	Crowded	24	1	6.06	90	38	19	1	3.012787504
34	E19	Crowded	43	3	6.22	70	38	19	3	8.972626615
35	E19	Crowded	0	9	6.43	0	35	17.5	9	27.21611156
35	E19	Crowded	3	1	6.3	88.88888889	35	17.5	1	3.270487923
35	E19	Crowded	6	0	5.92	100	35	17.5	0	0
35	E19	Crowded	12	0	5.79	100	35	17.5	0	0
35	E19	Crowded	18	0	5.74	100	35	17.5	0	0
35	E19	Crowded	24	1.5	6.07	83.33333333	35	17.5	1.5	4.899092454
35	E19	Crowded	43	4	6.17	55.55555556	35	17.5	4	12.87500156
36	E19	Crowded	0	10	6.64	0	37	18.5	10	28.39301942
36	E19	Crowded	3	1	6.21	90	37	18.5	1	3.094058059
36	E19	Crowded	6	0.5	6.2	95	37	18.5	0.5	1.548157699
36	E19	Crowded	12	0	5.98	100	37	18.5	0	0
36	E19	Crowded	18	0	5.99	100	37	18.5	0	0
36	E19	Crowded	24	0	6.43	100	37	18.5	0	0
36	E19	Crowded	43	3.5	6.4	65	37	18.5	3.5	10.71312302
37	E19	Crowded	0	5	6.34	0	39	19.5	5	14.38139459
37	E19	Crowded	3	5	6.06	0	39	19.5	5	14.38139459
37	E19	Crowded	6	0	6.22	100	39	19.5	0	0
37	E19	Crowded	12	0	5.79	100	39	19.5	0	0
37	E19	Crowded	18	0	5.75	100	39	19.5	0	0
37	E19	Crowded	24	0	6.17	100	39	19.5	0	0
37	E19	Crowded	43	3.5	6.27	30	39	19.5	3.4	9.890604942
38	E19	Crowded	0	8	6.33	0	36	18	8	23.96248897
38	E19	Crowded	3	0	6.18	100	36	18	0	0
38	E19	Crowded	24	2.5	6.14	68.75	36	18	2.5	7.907162703
38	E19	Crowded	43	5.5	6.16	31.25	36	18	5.5	16.99082329
