# Supplementary material for: Physiological and flesh quality consequences of pre-mortem crowding stress in Atlantic mackerel (Scomber scombrus)
Source: PLoS One. 2020 Feb 13;15(2):e0228454. doi: 10.1371/journal.pone.0228454 (PMC7018012; doi:10.1371/journal.pone.0228454)
Supplement: S9 Dataset — (CSV) [file pone.0228454.s015.csv]

Fish_ID	Tank	Treatment	Replicate	Day	Force1	Fillet_weight
26	E19	Control	1	Day2	51.307	111.55
26	E19	Control	2	Day2	76.441	111.55
27	E19	Control	1	Day2	64.735	111.98
27	E19	Control	2	Day2	71.222	111.98
28	E19	Control	1	Day2	73.204	158.97
28	E19	Control	2	Day2	88.651	158.97
29	E19	Control	1	Day2	59.936	186.61
29	E19	Control	2	Day2	77.838	186.61
30	E19	Control	1	Day2	78.100	118.72
30	E19	Control	2	Day2	67.022	118.72
31	E19	Control	1	Day2	42.056	90.77
31	E19	Control	2	Day2	80.224	90.77
32	E19	Control	1	Day2	67.406	156.64
32	E19	Control	2	Day2	88.138	156.64
33	E19	Crowded	1	Day2	67.942	178.99
33	E19	Crowded	2	Day2	102.892	178.99
34	E19	Crowded	1	Day2	48.728	140.17
34	E19	Crowded	2	Day2	53.781	140.17
35	E19	Crowded	1	Day2	42.262	110.86
35	E19	Crowded	2	Day2	59.731	110.86
36	E19	Crowded	1	Day2	55.119	115.13
36	E19	Crowded	2	Day2	55.222	115.13
37	E19	Crowded	1	Day2	52.629	158.27
37	E19	Crowded	2	Day2	70.928	158.27
38	E19	Crowded	1	Day2	44.475	102.62
38	E19	Crowded	2	Day2	61.243	102.62
76	Pen	Control	1	Day7	51.799	113.73
76	Pen	Control	2	Day7	53.650	113.73
77	Pen	Control	1	Day7	45.263	121.36
77	Pen	Control	2	Day7	64.516	121.36
79	Pen	Control	1	Day7	52.980	145.01
79	Pen	Control	2	Day7	57.442	145.01
81	Pen	Control	1	Day7	50.367	103.6
81	Pen	Control	2	Day7	56.877	103.6
82	Pen	Control	1	Day7	45.191	148.91
82	Pen	Control	2	Day7	85.216	148.91
83	Pen	Control	1	Day7	74.533	103.5
83	Pen	Control	2	Day7	70.933	103.5
84	Pen	Control	1	Day7	76.209	163.73
84	Pen	Control	2	Day7	98.997	163.73
85	Pen	Control	1	Day7	27.125	134.53
85	Pen	Control	2	Day7	51.811	134.53
85	Pen	Control	3	Day7	94.790	134.53
86	Pen	Control	1	Day7	56.283	120.55
86	Pen	Control	2	Day7	40.468	120.55
87	Pen	Control	1	Day7	55.941	120.18
87	Pen	Control	2	Day7	50.976	120.18
88	Pen	Crowded	1	Day7	60.965	79.77
88	Pen	Crowded	2	Day7	67.190	79.77
89	Pen	Crowded	1	Day7	37.449	159.88
89	Pen	Crowded	2	Day7	47.082	159.88
90	Pen	Crowded	1	Day7	58.477	151.93
90	Pen	Crowded	2	Day7	59.389	151.93
91	Pen	Crowded	1	Day7	77.028	134.38
91	Pen	Crowded	2	Day7	88.943	134.38
92	Pen	Crowded	1	Day7	50.121	141.4
92	Pen	Crowded	2	Day7	78.666	141.4
93	Pen	Crowded	1	Day7	55.004	114.08
93	Pen	Crowded	2	Day7	54.702	114.08
94	Pen	Crowded	1	Day7	71.043	138.29
94	Pen	Crowded	2	Day7	91.583	138.29
95	Pen	Crowded	1	Day7	60.134	127.72
95	Pen	Crowded	2	Day7	77.489	127.72
96	Pen	Crowded	1	Day7	62.568	202.28
96	Pen	Crowded	2	Day7	76.153	202.28
97	Pen	Crowded	1	Day7	68.886	171.32
97	Pen	Crowded	2	Day7	67.349	171.32
26	E19	Control	1	Day7	53.863	116.3
26	E19	Control	2	Day7	66.782	116.3
27	E19	Control	1	Day7	52.008	122.7
27	E19	Control	2	Day7	58.205	122.7
28	E19	Control	1	Day7	70.780	165.1
28	E19	Control	2	Day7	81.378	165.1
29	E19	Control	1	Day7	57.855	204.2
29	E19	Control	2	Day7	82.256	204.2
30	E19	Control	1	Day7	68.723	134.6
30	E19	Control	2	Day7	75.456	134.6
31	E19	Control	1	Day7	42.505	111
31	E19	Control	2	Day7	60.318	111
32	E19	Control	1	Day7	60.432	174.1
32	E19	Control	2	Day7	78.430	174.1
33	E19	Crowded	1	Day7	52.534	206.5
33	E19	Crowded	2	Day7	93.810	206.5
34	E19	Crowded	1	Day7	31.524	157
34	E19	Crowded	2	Day7	73.348	157
35	E19	Crowded	1	Day7	37.479	127.9
35	E19	Crowded	2	Day7	49.784	127.9
36	E19	Crowded	1	Day7	59.487	127.8
36	E19	Crowded	2	Day7	57.198	127.8
37	E19	Crowded	1	Day7	39.634	177.4
37	E19	Crowded	2	Day7	63.788	177.4
38	E19	Crowded	1	Day7	44.145	120.3
38	E19	Crowded	2	Day7	49.493	120.3
