# Supplementary material for: Physiological and flesh quality consequences of pre-mortem crowding stress in Atlantic mackerel (Scomber scombrus)
Source: PLoS One. 2020 Feb 13;15(2):e0228454. doi: 10.1371/journal.pone.0228454 (PMC7018012; doi:10.1371/journal.pone.0228454)
Supplement: S10 Dataset — (CSV) [file pone.0228454.s016.csv]

FishID	Tank	Treatment	Day	Frozen	Fillet	Replicate	Fresh_sampleDM	Dried_sampleDM	SampleWC	Water	WHC
26	E19	Control	Day7	Not_frozen	L	1	4.365	1.132	6.7537	0.4906	90.19236439
26	E19	Control	Day7	Not_frozen	L	2	4.1985	1.105	5.6489	0.3721	91.05995262
27	E19	Control	Day7	Not_frozen	L	1	3.6817	0.5736	5.6435	1.0109	78.78157806
27	E19	Control	Day7	Not_frozen	L	2	5.1856	0.8009	6.7352	0.9527	83.27119965
28	E19	Control	Day7	Not_frozen	L	1	5.9908	0.9713	6.2136	0.4892	90.60346969
28	E19	Control	Day7	Not_frozen	L	2	3.6498	0.5856	6.5587	0.8019	85.43688075
29	E19	Control	Day7	Not_frozen	L	1	5.6469	1.1772	6.7094	0.5011	90.56433659
29	E19	Control	Day7	Not_frozen	L	2	4.2786	0.8934	5.9075	0.5779	87.63579154
30	E19	Control	Day7	Not_frozen	L	1	2.5669	0.6325	6.9223	0.4835	90.7315155
30	E19	Control	Day7	Not_frozen	L	2	2.9632	0.7281	6.0578	0.5875	87.14248776
31	E19	Control	Day7	Not_frozen	L	1	2.8873	0.763	7.2327	0.5638	89.40500682
31	E19	Control	Day7	Not_frozen	L	2	2.747	0.7512	5.1478	0.491	86.87191235
32	E19	Control	Day7	Not_frozen	L	1	3.4214	0.6596	7.7813	0.4899	92.20049742
32	E19	Control	Day7	Not_frozen	L	2	3.8163	0.7312	6.513	0.9808	81.371725
33	E19	Crowded	Day7	Not_frozen	L	1	3.8197	1.5251	8.098	0.6761	86.1019001
33	E19	Crowded	Day7	Not_frozen	L	2	5.2437	2.4586	7.1346	0.4752	87.45981781
34	E19	Crowded	Day7	Not_frozen	L	1	3.1941	1.0434	7.5517	0.7298	85.64749179
34	E19	Crowded	Day7	Not_frozen	L	2	3.8338	1.3084	5.3899	0.6333	82.16274351
35	E19	Crowded	Day7	Not_frozen	L	1	2.9778	1.2125	6.8157	0.5745	85.7814087
35	E19	Crowded	Day7	Not_frozen	L	2	3.2979	1.1877	5.6477	0.6932	80.81769471
36	E19	Crowded	Day7	Not_frozen	L	1	2.6711	0.5603	6.9805	0.6337	88.51211082
36	E19	Crowded	Day7	Not_frozen	L	2	3.3663	0.6987	6.3989	0.8685	82.87239621
37	E19	Crowded	Day7	Not_frozen	L	1	4.0042	1.3331	6.1032	0.3144	92.27763101
37	E19	Crowded	Day7	Not_frozen	L	2	3.2574	1.1382	7.4681	0.7024	85.54315499
38	E19	Crowded	Day7	Not_frozen	L	1	2.6362	0.8989	6.8424	0.5735	87.28171657
38	E19	Crowded	Day7	Not_frozen	L	2	3.1759	1.2701	5.9998	0.6168	82.86843304
